# Supplementary material for: Exploring differential evolution for inverse QSAR analysis
Source: F1000Res. 2017 Sep 6;6:Chem Inf Sci-1285. Originally published 2017 Jul 31. [Version 2] doi: 10.12688/f1000research.12228.2 (PMC5580410; doi:10.12688/f1000research.12228.2)
Supplement: Supplementary file 1 [file f1000research-6-13622-s0000.tgz]

Archive with 1 entries (1 files):
- 10d78515-6c8e-433c-81cb-5b8081cb6c84.docx
